# Supplementary material for: The Molecular Mechanism of Positive Allosteric Modulation at the Dopamine D1 Receptor
Source: Int J Mol Sci. 2023 Aug 16;24(16):12848. doi: 10.3390/ijms241612848 (PMC10454769; doi:10.3390/ijms241612848)
Supplement: Supplementary file 1 [file ijms-24-12848-s001.zip]

Archive with 1 entries (1 files):
- ijms-2558636-supplementary.pdf
